# Supplementary material for: Immunoenhancement Function of the Novel Hexapeptide (LVVLGH) from Thick-Shelled Mussel (Mytilus coruscus) on Immunodeficient Mice by Activating the NF-κB/MAPK Pathway
Source: Foods. 2025 May 24;14(11):1865. doi: 10.3390/foods14111865 (PMC12155323; doi:10.3390/foods14111865)
Supplement: Supplementary file 1 [file foods-14-01865-s001.zip]

Archive with 5 entries (3 files):
- H&E staining/
- H&E staining/Figure 3A.rar
- H&E staining/Figure 3B.rar
- Western Blot/
- Western Blot/Figures 9A and 10A.zip
